# Supplementary material for: Parallel evolution of reduced cancer risk and tumor suppressor duplications in Xenarthra
Source: eLife. 2022 Dec 8;11:e82558. doi: 10.7554/eLife.82558 (PMC9810328; doi:10.7554/eLife.82558)
Supplement: Figure 3—source data 4. [file elife-82558-fig3-data4.zip › Figure 3 ΓÇô source data 4/goslim_summary_wg_result1657297622_bp.txt]

GO:0008152	metabolic process	107
GO:0065007	biological regulation	104
GO:0050896	response to stimulus	61
GO:0051179	localization	58
GO:0016043	cellular component organization	55
GO:0007154	cell communication	50
GO:0032501	multicellular organismal process	47
GO:0032502	developmental process	41
GO:0051704	multi-organism process	25
GO:0008283	cell proliferation	18
GO:0000003	reproduction	11
GO:0040007	growth	6
