# Supplementary material for: Parallel evolution of reduced cancer risk and tumor suppressor duplications in Xenarthra
Source: eLife. 2022 Dec 8;11:e82558. doi: 10.7554/eLife.82558 (PMC9810328; doi:10.7554/eLife.82558)
Supplement: Figure 3—source data 4. [file elife-82558-fig3-data4.zip › Figure 3 ΓÇô source data 4/enriched_geneset_wsc_topsets_wg_result1657297622.txt]

# Coverage: 0.888888888888889
R-HSA-8953854
R-HSA-195258
R-HSA-199991
R-HSA-3700989
R-HSA-195721
R-HSA-351202
R-HSA-70171
R-HSA-2028269
R-HSA-68875
R-HSA-1169408
