# Supplementary material for: Parallel evolution of reduced cancer risk and tumor suppressor duplications in Xenarthra
Source: eLife. 2022 Dec 8;11:e82558. doi: 10.7554/eLife.82558 (PMC9810328; doi:10.7554/eLife.82558)
Supplement: Figure 3—source data 5. [file elife-82558-fig3-data5.zip]

Archive with 22 entries (21 files):
- Figure 3 ΓÇô source data 5/
- __MACOSX/._Figure 3 ΓÇô source data 5
- Figure 3 ΓÇô source data 5/goslim_summary_wg_result1657298103_bp.txt
- __MACOSX/Figure 3 ΓÇô source data 5/._goslim_summary_wg_result1657298103_bp.txt
- Figure 3 ΓÇô source data 5/goslim_summary_wg_result1657298103_cc.txt
- __MACOSX/Figure 3 ΓÇô source data 5/._goslim_summary_wg_result1657298103_cc.txt
- Figure 3 ΓÇô source data 5/interestingID_unmappedList_wg_result1657298103.txt
- __MACOSX/Figure 3 ΓÇô source data 5/._interestingID_unmappedList_wg_result1657298103.txt
- Figure 3 ΓÇô source data 5/enriched_geneset_ap_clusters_wg_result1657298103.txt
- __MACOSX/Figure 3 ΓÇô source data 5/._enriched_geneset_ap_clusters_wg_result1657298103.txt
- Figure 3 ΓÇô source data 5/enriched_geneset_wsc_topsets_wg_result1657298103.txt
- __MACOSX/Figure 3 ΓÇô source data 5/._enriched_geneset_wsc_topsets_wg_result1657298103.txt
- Figure 3 ΓÇô source data 5/Report_wg_result1657298103.html
- __MACOSX/Figure 3 ΓÇô source data 5/._Report_wg_result1657298103.html
- Figure 3 ΓÇô source data 5/interestingID_mappingTable_wg_result1657298103.txt
- __MACOSX/Figure 3 ΓÇô source data 5/._interestingID_mappingTable_wg_result1657298103.txt
- Figure 3 ΓÇô source data 5/enrichment_results_wg_result1657298103.txt
- __MACOSX/Figure 3 ΓÇô source data 5/._enrichment_results_wg_result1657298103.txt
- Figure 3 ΓÇô source data 5/goslim_summary_wg_result1657298103.png
- __MACOSX/Figure 3 ΓÇô source data 5/._goslim_summary_wg_result1657298103.png
- Figure 3 ΓÇô source data 5/goslim_summary_wg_result1657298103_mf.txt
- __MACOSX/Figure 3 ΓÇô source data 5/._goslim_summary_wg_result1657298103_mf.txt
