# Supplementary material for: Parallel evolution of reduced cancer risk and tumor suppressor duplications in Xenarthra
Source: eLife. 2022 Dec 8;11:e82558. doi: 10.7554/eLife.82558 (PMC9810328; doi:10.7554/eLife.82558)
Supplement: Figure 3—source data 5. [file elife-82558-fig3-data5.zip › Figure 3 ΓÇô source data 5/goslim_summary_wg_result1657298103_cc.txt]

GO:0005634	nucleus	79
GO:0005829	cytosol	70
GO:0016020	membrane	69
GO:0032991	protein-containing complex	68
GO:0031974	membrane-enclosed lumen	64
GO:0012505	endomembrane system	48
GO:0031982	vesicle	41
GO:0005615	extracellular space	26
GO:0005856	cytoskeleton	25
GO:0005783	endoplasmic reticulum	16
GO:0005739	mitochondrion	16
GO:0005794	Golgi apparatus	15
GO:0042995	cell projection	14
GO:0005773	vacuole	14
GO:0031975	envelope	14
GO:0005694	chromosome	13
GO:0005768	endosome	12
GO:0042579	microbody	1
GO:0005840	ribosome	1
