# Supplementary material for: Parallel evolution of reduced cancer risk and tumor suppressor duplications in Xenarthra
Source: eLife. 2022 Dec 8;11:e82558. doi: 10.7554/eLife.82558 (PMC9810328; doi:10.7554/eLife.82558)
Supplement: Figure 3—source data 5. [file elife-82558-fig3-data5.zip › Figure 3 ΓÇô source data 5/enriched_geneset_ap_clusters_wg_result1657298103.txt]

R-HSA-1640170	R-HSA-69620	R-HSA-68886	R-HSA-69278	R-HSA-1430728	R-HSA-69481
R-HSA-5625740	R-HSA-195258
R-HSA-2467813	R-HSA-68882	R-HSA-2555396	R-HSA-450531
R-HSA-174362
