# Supplementary material for: Parallel evolution of reduced cancer risk and tumor suppressor duplications in Xenarthra
Source: eLife. 2022 Dec 8;11:e82558. doi: 10.7554/eLife.82558 (PMC9810328; doi:10.7554/eLife.82558)
Supplement: Figure 3—source data 5. [file elife-82558-fig3-data5.zip › Figure 3 ΓÇô source data 5/enriched_geneset_wsc_topsets_wg_result1657298103.txt]

# Coverage: 1
R-HSA-1430728
R-HSA-1640170
R-HSA-195258
R-HSA-450531
