# Supplementary material for: Parallel evolution of reduced cancer risk and tumor suppressor duplications in Xenarthra
Source: eLife. 2022 Dec 8;11:e82558. doi: 10.7554/eLife.82558 (PMC9810328; doi:10.7554/eLife.82558)
Supplement: Figure 3—source data 6. [file elife-82558-fig3-data6.zip › Figure 3 ΓÇô source data 6/enrichment_results_wg_result1657298133.txt]

geneSet	description	link	size	overlap	expect	enrichmentRatio	pValue	FDR	overlapId	userId
R-HSA-191273	Cholesterol biosynthesis	http://reactome.org/PathwayBrowser/#/R-HSA-191273	25	4	0.2520214218208548	15.871666666666664	1.0429318833571344e-4	0.1800100430674414	3157;39;3930;9453	ACAT2;GGPS1;HMGCS1;LBR
