# Supplementary material for: Parallel evolution of reduced cancer risk and tumor suppressor duplications in Xenarthra
Source: eLife. 2022 Dec 8;11:e82558. doi: 10.7554/eLife.82558 (PMC9810328; doi:10.7554/eLife.82558)
Supplement: Figure 3—source data 6. [file elife-82558-fig3-data6.zip › Figure 3 ΓÇô source data 6/enriched_geneset_ap_clusters_wg_result1657298133.txt]

R-HSA-191273
